# Supplementary material for: Neuroblastoma Tumor-Associated Mesenchymal Stromal Cells Regulate the Cytolytic Functions of NK Cells
Source: Cancers (Basel). 2022 Dec 20;15(1):19. doi: 10.3390/cancers15010019 (PMC9818020; doi:10.3390/cancers15010019)
Supplement: Supplementary file 1 [file cancers-15-00019-s001.zip]

Archive with 1 entries (1 files):
- cancers-2070183-supplementary.pdf
